# Supplementary material for: Highly pathogenic avian influenza H5N1 clade 2.3.4.4b genotype B3.13 is highly virulent for mice, rapidly causing acute pulmonary and neurologic disease
Source: Nat Commun. 2025 Jul 1;16:5738. doi: 10.1038/s41467-025-60407-y (PMC12216816; doi:10.1038/s41467-025-60407-y)
Supplement: Supplementary file 3 — Supplementary Data 1 [file 41467_2025_60407_MOESM3_ESM.xlsx]

## Sheet: Sheet1
Supplementary data 1. Histopathology matrix in C57BL/6J mice
Mouse strain		C57BL/6J
HPAI A(H5N1) isolate		Bovine								Mink								Mountain Lion								Vietnam								Mock				Mock
Route of Inoculation		Intranasal				Orogastric				Intranasal				Orogastric				Intranasal				Orogastric				Intranasal				Orogastric				Intranasal				Orogastric
Lung
Necrotizing and neutrophilic bronchiolitis		2	3	3	2	3	4	4	4	1	4	4	1	0	0	4	0	4	3	4	4	3	3	0	0	4	4	4	4	4	4	0	0	0	0	0	0	0	0	0	0
Interstitial pneumonia		2	1	3	2	2	3	2	3	0	3	3	0	0	0	3	0	3	3	3	3	3	3	3	2	3	3	3	3	3	2	0	1	0	0	0	0	0	0	0	0
Vasculitis with subendothelial leukocytes		0	1	3	2	2	3	2	2	1	2	2	2	0	0	2	0	2	2	2	2	2	2	2	0	2	2	2	2	2	3	0	1	0	1	0	0	0	1	0	0
Brain
Lymphocytic meningitis		0	0	1	0	0	0	0	0	0	0	0	1	0	0	1	0	0	0	0	1	0	0	0	1	1	0	1	0	0	0	1	0	0	0	0	0	0	0	0	0
Lung
Bronchiolar epithelium		+	+	+	+	+	+	+	+	+	+	+	-	-	-	+	-	+	+	+	+	+	+	-	+	+	+	+	NA	+	+	-	-	-	-	-	-	-	-	-	-
Type I pneumocyte		+	+	+	+	+	+	+	+	-	+	+	-	-	-	+	-	+	+	+	+	+	+	+	+	+	+	+		+	+	-	-	-	-	-	-	-	-	-	-
Type II pneumocyte		+	+	+	+	+	+	+	+	-	+	+	-	-	-	+	-	+	+	+	+	+	+	+	+	+	+	+		+	+	-	-	-	-	-	-	-	-	-	-
Alveolar macrophage		+	+	+	+	+	+	+	+	-	+	+	-	-	-	+	-	+	+	+	+	+	+	+	+	+	+	+		+	+	-	-	-	-	-	-	-	-	-	-
Endothelium		-	-	-	-	-	-	-	-	-	-	-	-	-	-	-	-	-	-	-	-	-	-	-	-	-	-	-		-	-	-	-	-	-	-	-	-	-	-	-
Brain																								Artifact
Endothelium		-	-	-	-	-	-	-	-	-	-	-	-	-	-	-	-	-	-	-	-	-	-	-	-	-	-	-	-	-	-	-	-	-	-	-	-	-	-	-	-
Neurons		+	+	+	+	+	+	+	+	-	-	-	-	-	-	-	-	-	-	+	-	-	-	+	-	-	-	-	-	-	-	-	-	-	-	-	-	-	-	-	-
Glial cells		-	+	+	-	+	+	+	+	-	-	-	-	-	-	-	-	-	-	+	-	-	-	-	-	-	-	-	-	-	-	-	-	-	-	-	-	-	-	-	-
Ventricular epithelial cells				+	-	+		+	+	-	-	-	-	-	-	-	-	-	-	-	-	-	-	-	-	-	-	-	-	-	-	-	-	-	-	-	-	-	-	-	-
Meninges							+	+	-	-	-	-	-	-	-	-	-	-	-	-	-	-	-	-	-	-	-	-	-	-	-	-	-	-	-	-	-	-	-	-	-
		Bovine Isolate		Mink Isolate		Mountain Lion Isolate		Vietnam Isolate		Mock
Lung		Intranasal	Orogastric	Intranasal	Orogastric	Intranasal	Orogastric	Intranasal	Orogastric	Intranasal	Orogastric
Necrotizing and Neutrophilic Bronchioliits		2.5	3.75	2.5	1	3.75	1.5	4	2	0	0
Interstitial Pneumonia		2	2.5	1.5	0.75	3	2.75	3	1.5	0	0
Peri/Vasculitis		1.5	2.25	1.75	0.5	2	1.5	2	1.5	0.25	0.25
Lesion scoring
NSF	No significant findings
0	None
1	Minimal
2	Mild
3	Moderate
4	Severe
Influenza A NP immunoreactivity
+	Positive
-	Negative
