# Supplementary material for: Highly pathogenic avian influenza H5N1 clade 2.3.4.4b genotype B3.13 is highly virulent for mice, rapidly causing acute pulmonary and neurologic disease
Source: Nat Commun. 2025 Jul 1;16:5738. doi: 10.1038/s41467-025-60407-y (PMC12216816; doi:10.1038/s41467-025-60407-y)
Supplement: Supplementary file 4 — Supplementary Data 2 [file 41467_2025_60407_MOESM4_ESM.xlsx]

## Sheet: Sheet1
Supplementary data 2. Histopathology matrix in BALB/c mice
Mouse strain		BALB/c
HPAI A(H5N1) isolate		Bovine								Mink								Mountain Lion							Vietnam								Mock				Mock
Route of Inoculation		Intranasal				Orogastric				Intranasal				Orogastric				Intranasal			Orogastric				Intranasal				Orogastric				Intranasal				Orogastric
Lung
Necrotizing and neutrophilic bronchiolitis		0	3	2	2	1	2	0	2	3	3	2	0	0	2	0	2	1	2	0	2	2	1	2	2	2	1	2	2	0	0	1	0	0	1	0	0	0	0	0
Interstitial pneumonia		0	3	2	2	2	2	2	3	3	3	3	1	3	3	0	2	2	3	1	2	3	2	2	2	3	2	2	3	1	2	2	0	0	1	0	0	0	0	0
Vasculitis with subendothelial leukocytes		0	2	2	2	2	2	2	2	3	3	3	1	3	2	0	2	2	2	1	2	2	2	2	2	3	2	2	2	1	2	2	1	0	0	0	0	1	0	0
Brain
Lymphocytic meningitis		0	0	0	0	0	0	1	0	0	0	0	0	0	0	0	0	0	1	0	0	0	0	0	0	1	0	0	0	0	0	0	0	0	0	0	0	0	0	0
Lung
Bronchiolar epithelium		-	+	+	+	+	+	+	+	+	+	+	-	+	+	+	+	+	+	+	+	+	+	+	+	+	+	+	+	-	+	+	-	-	-	-	-	-	-	-
Type I pneumocyte		-	+	+	+	+	+	+	+	+	+	+	-	+	+	-	+	+	+	+	+	+	+	+	+	+	+	+	+	-	+	+	-	-	-	-	-	-	-	-
Type II pneumocyte		-	+	+	+	+	+	+	+	+	+	+	-	+	+	-	+	+	+	+	+	+	+	+	+	+	+	+	+	-	+	+	-	-	-	-	-	-	-	-
Alveolar macrophage		-	+	+	+	+	+	+	+	+	+	+	-	+	+	-	+	+	+	+	+	+	+	+	+	+	+	+	+	-	+	+	-	-	-	-	-	-	-	-
Endothelium		-	-	-	-	-	-	-	-	-	-	-	-	-	-	-	-	-	-	-	-	-	-	-	-	-	-	-	-	-	-	-	-	-	-	-	-	-	-	-
Brain
Endothelium		-	-	-	-	-	-	-	-	-	-	-	-	-	-	-	-	-	-	-	-	-	-	-	-	-	-	-	-	-	-	-	-	-	-	-	-	-	-	-
Neurons		-	-	-	-	-	-	-	-	-	-	-	-	-	-	-	-	-	-	-	-	-	-	-	-	-	-	-	-	-	-	-	-	-	-	-	-	-	-	-
Glial cells		-	-	-	-	-	-	-	-	-	-	-	-	-	-	-	-	-	-	-	-	-	-	-	-	-	-	-	-	-	-	-	-	-	-	-	-	-	-	-
Ventricular epithelial cells		-	-	-		-	-	-	-	-	-	-	-	-	-	-	-	-	-	-	-	-	-		-	-	-	-	-	-	-	-	-	-	-	-	-	-	-	-
Meninges		-	-	-	-	-	-	-	-	-	-	-	-	-	-	-	-	-	-	-	-	-	-	-	-	-	-	-	-	-	-	-	-	-	-	-	-	-	-	-
		Bovine Isolate		Mink Isolate		Mountain Lion Isolate		Vietnam Isolate		Mock
Lung		Intranasal	Orogastric	Intranasal	Orogastric	Intranasal	Orogastric	Intranasal	Orogastric	Intranasal	Orogastric
Necrotizing and Neutrophilic Bronchioliits		1.75	1.25	2	1	1	1.75	1.75	0.75	0.25	0
Interstitial Pneumonia		1.75	2.25	2.5	2	2	2.25	2.25	2	0.25	0
Peri/Vasculitis		1.5	2	2.5	1.75	1.66667	2	2.25	1.75	0.25	0.25
NSF	No significant findings
0	None
1	Minimal
2	Mild
3	Moderate
4	Severe
Influenza A NP immunoreactivity
+	Positive
-	Negative
