# Supplementary material for: Highly pathogenic avian influenza H5N1 clade 2.3.4.4b genotype B3.13 is highly virulent for mice, rapidly causing acute pulmonary and neurologic disease
Source: Nat Commun. 2025 Jul 1;16:5738. doi: 10.1038/s41467-025-60407-y (PMC12216816; doi:10.1038/s41467-025-60407-y)
Supplement: Supplementary file 5 — Supplementary Data 3 [file 41467_2025_60407_MOESM5_ESM.xlsx]

## Sheet: Sheet1
Supplementary data 3. Histopathology matrix in intranasally inoculated C57BL/6J and BALB/c mice
Mouse strain		C57BL/6J						BALB/c						C57BL/6J						C57BL/6J						BALB/c						BALB/c
		Day Mock			Day 4 Mock			Day 2 Mock			Day 4 Mock			Day 2 Intranasal						Day 4 Intranasal						Day 2 Intranasal						Day 4 Intranasal
Brain
Lymphocytic meningitis		0	0	0	0	0	0	0	0	0	0	0	0	0	0	0	0	0	0	0	0	0	0	1	0	0	0	0	0	0	0	0	0	0	0	0	0
Lung
Necrotizing and neutrophilic bronchiolitis		0	0	0	0	0	0	0	0	0	1	0	0	0	2	3	2	2	2	2	4	4	4	4	4	3	0	3	1	0	2	4	4	4	4	4	0
Interstitial pneumonia		0	0	0	0	1	1	0	0	0	1	0	0	0	3	2	3	3	3	2	3	2	2	3	2	3	1	3	2	1	2	2	2	2	2	2	1
Vasculitis with subendothelial leukocytes		0	1	0	0	1	1	0	1	0	0	0	0	0	2	2	2	3	3	2	3	2	2	2	3	3	1	3	2	1	2	2	2	2	2	2	2
Brain
Endothelium		-	-	-	-	-	-	-	-	-	-		-	-	-	-	-	-	-	-	-	-	-	-	-	-	-	-	-	-	-	-	-	-	-	-	-
Neurons		-	-	-	-	-	-	-	-	-	-		-	-	-	-	-	-	-	-	+	+	+	+	+	-	-	-	-	-	-	+	+	+	+	+	-
Glial cells		-	-	-	-	-	-	-	-	-	-		-	-	-	-	-	-	-	-	+	+	+	+	+	-	-	-	-	-	-	+	+	+	+	+	-
Ventricular epithelial cells		-	-	-	-	-	-	-	-	-	-		-	-	-	-	-	-	-	-	-	-	-	-	+	-	-	-	-	-	-	+	-	-	+	+	-
Meninges		-	-	-	-	-	-	-	-	-	-		-	-	-	-	-	-	-	-	-	-	-	-	-	-	-	-	-	-	-	-	-	-	+	-	-
Lung
Bronchiolar epithelium		-	-	-	-	-	-	-	-	-	-	-	-	-	+	+	+	+	+	-	+	+	+	+	+	+	-	+	+	+	+	+	+	+	+	+	-
Type I pneumocyte		-	-	-	-	-	-	-	-	-	-	-	-	-	+	+	+	+	+	-	+	+	+	+	+	+	-	+	+	+	+	+	+	+	+	+	+
Type II pneumocyte		-	-	-	-	-	-	-	-	-	-	-	-	-	+	+	+	+	+	-	+	+	+	+	+	+	-	+	+	+	+	+	+	+	+	+	+
Alveolar macrophage		-	-	-	-	-	-	-	-	-	-	-	-	-	+	+	+	+	+	-	+	+	+	+	+	+	-	+	+	+	+	+	+	+	+	+	+
Endothelium		-	-	-	-	-	-	-	-	-	-	-	-	-	-	-	-	-	-	-	-	-	-	-	-	-	-	-	-	-	-	-	-	-	-	-	-
	C57BL/6J	BALB/c	C57BL/6J	C57BL/6J	BALB/c	BALB/c
	Mock	Mock	Day 2	Day 4	Day 2	Day 4
Lung
Necrotizing and neutrophilic bronchiolitis	0	0.1	1.8	3.7	1.5	3.3
Interstitial pneumonia	0.5	0.4	2.3	2.3	2	1.8
Vasculitis with subendothelial leukocytes	0.6	0.4	2	2.3	2	2
Lesion scoring
NSF	No significant findings
0	None
1	Minimal
2	Mild
3	Moderate
4	Severe
Influenza A NP immunoreactivity
+	Positive
-	Negative
