# Supplementary material for: Highly pathogenic avian influenza H5N1 clade 2.3.4.4b genotype B3.13 is highly virulent for mice, rapidly causing acute pulmonary and neurologic disease
Source: Nat Commun. 2025 Jul 1;16:5738. doi: 10.1038/s41467-025-60407-y (PMC12216816; doi:10.1038/s41467-025-60407-y)
Supplement: Supplementary file 8 — Source data [file 41467_2025_60407_MOESM8_ESM.xlsx]

## Sheet: Figure 1
	Figure 1A	Percentage weight change in intranasally inoculated C57BL/6J mice
	Days post-inoculation	Bovine						Mink						Mountain Lion						VN1203
	0	100	100	100	100	100	100	100	100	100	100	100	100	100	100	100	100	100	100	100	100	100	100	100	100
	1	100.394	99.2126	102.304	101.954	102.65	102.323	100.869	99.6317	101.628	105.858	103.078	104.076	105.085	106.431	105.882	107.048	107.072	109.293	103.267	102.687	103.001	104.863	103.716	103.719
	2	89.9408	89.949	89.4863	96.4097	95.7373	95.9071	100.193	102.348	102.126	103.566	97.9134	97.406	103.781	98.8071	99.4261	99.9422	98.2839	98.1882	102.223	102.985	88.2674	89.0442	99.3989	100.48
	3	86.8639	86.1047	83.1013	91.1299	91.9355	92.2013	90.874	91.5285	92.6278	93.6322	90.193	89.8888	106.649	93.4129	93.0177	93.1254	91.0556	90.7656	107.895	106.013	87.4943	88.1498	105.246	104.199
	4		80.315	77.6284	80.887	87.788	86.8363	84.5002	88.1676	85.8887	86.6021	81.8988	81.3129	103.824	87.2407	86.1789	85.5575	84.9194	83.5184	105.853	104.904	80.4911		103.388	103.119
	5							79.5751	82.1363	80.5066	81.9664	77.4126	76.8661	103.346		81.0139				105.717	104.222			100.492	102.879
	6							74.9879	79.1897	77.3406	78.6551	74.2827	73.8486	95.0891		76.5184				92.9673	92.1962			82.8415	89.802
	7								75.046	74.0389	74.376		70.1429							96.3702	96.0768			85.6284	90.2819
	8									71.0086	72.8477		66.702							91.1978	93.3902			85.2459	88.7822
	9									69.2447	69.7911
	10
	11
	12
	13
	14
	15
	16
	17
	18
	19
	20
	21
	22
	23
	24
	25
	26
	27
	28
	Figure 1B	Percentage weight change in orogastric inoculated C57BL/6J mice
	Days post-inoculation	Bovine						Mink						Mountain Lion						VN1203
	0	100	100	100	100	100	100	100	100	100	100	100	100	100	100	100	100	100	100	100	100	100	100	100	100
	1	102.23	100.633	102.23	103.23	101.774	101.845	101.261	101.713	103.211	107	100	102.647	104.01	104.793	103.555	105.752	104.024	104.748	105.618	105.148	104.739	102.639	103.381	99.6522
	2	100.617	93.2294	103.186	105.709	101.774	97.386	102.838	97.1014	103.256	107.389	94.6533	98.0799	106.455	103.05	105.698	109.845	99.1416	108.91	100.519	93.8041	100.725	99.6631	96.2763	86.7246
	3	91.3188	87.9201	99.4083	106.055	92.2395	91.9528	103.784	89.9429	101.99	107.944	87.2419	90.7109	109.927	94.2919	110.141	109.845	93.7768	108.558	106.091	92.9385	106.141	107.917	94.7085	86.3188
	4	85.389		95.5849	103.806		77.7037	102.748	82.7404	100.588	105	80.8364	84.4318	109.193	87.5381	118.139	107.633	87.4463	105.041	106.043	98.7699	91.8762	105.109	86.1342	80.2319
	5				98.0392			101.126	78.7		104.833	76.6014	80.3321	108.851	82.5272	109.148	108.684		109.086		93.9341	87.7193		85.3081
	6							96.5315	75.4062		110.111			103.716	77.9521	111.187	110.177		104.141		103.827	107.834		94.7575
	7							90.7207			93.3333			89.0953		110.35	111.781		114.302		99.0433	100.532		94.3165
	8							88.2883			86.6667					110.298	113.385		116.061		107.061	107.834		95.0515
	9							95.8559								96.759	111.394		117.585		106.606	107.834		95.1984
	10							100.18									107.301		112.251		109.567	109.478		95.8354
	11							100.631									101.549		112.778		108.109	109.526		98.5791
	12							102.432									94.635		111.665		111.071	111.122		97.0603
	13							103.063									89.8783		99.6483		110.159	108.752		96.2273
	14							103.784									91.9801		93.3763		111.481	109.865		97.2073
	15							102.703									98.4513		86.1665		110.251	109.768		97.0113
	16							101.441									99.5022		93.728		103.645	117.892		95.0515
	17							103.604									100.276		94.197		105.786	117.795		97.0603
	18							102.928									98.0642		97.1278		103.781	120.987		98.0892
	19							102.342									95.1327		101.231		105.467	120.358		98.2852
	20							104.054									100.664		106.682		107.517	121.857		98.4811
	21							103.604									100.83		108.148		106.059	119.439		96.2763
	22							103.153									97.5664		110.141		108.702	123.598		93.1896
	23							102.883									98.1195		111.196		108.519	123.211		94.7085
	24							103.423									100		108.793		107.563	121.76		94.0225
	25							105.135									101.77		116.764		110.114	127.031		97.4522
	26							104.414									99.281		111.02		108.337	123.84		91.3768
	27							106.216									98.4513		113.306		107.79	124.081		93.5326
	28							105.315									100.83		113.892		109.476	125		93.2386
	Figure 1C	Survival following orogastric inoculation
	Days post-inoculation	Bovine	Mink	Mountain Lion	VN1203
	4	1
	4	1
	4	1
	4	1
	4	1
	4	1
	7		1
	8		1
	10		1
	9		1
	7		1
	9		1
	7			1
	5			1
	7			1
	4			1
	4			1
	5			1
	9				1
	9				1
	5				1
	4				1
	9				1
	9				1
	Figure 1D	Survival following intranasal inoculation
	Days post-inoculation	Bovine	Mink	Mountain Lion	VN1203
	4	1
	4	1
	4	1
	4	1
	6	1
	5	1
	28		0
	7		1
	4		1
	9		1
	7		1
	7		1
	8			1
	7			1
	10			1
	28			0
	6			1
	28			0
	5				1
	28				0
	28				0
	5				1
	28				0
	6				1

## Sheet: Figure 2
	Figure 2A	Brain viral titers in intranasal inoculated C57BL/6J mice								Figure 2B	Lung viral titers in intranasal inoculated C57BL/6J mice								Figure 2C	Liver viral titers in intranasal inoculated C57BL/6J mice								Figure 2D	Blood viral titers in intranasal inoculated C57BL/6J mice
	Mock	Bovine	Mink	Mountain Lion	VN1203					Mock	Bovine	Mink	Mountain Lion	VN1203					Mock	Bovine	Mink	Mountain Lion	VN1203					Mock	Bovine	Mink	Mountain Lion	VN1203
	3.51502	6.25042	3.51502	4.69412	4.87021					3.51502	9	5.45829	7.9282	7.48699					3.51502	3.51502	3.51502	3.51502	6.40532					2.25	4.25042	2.25	2.25042	3
	3.51502	7.315	3.51502	3.80949	5.75906					3.51502	7.24459	8.74974	5.29618	7.98117					3.51502	6.20903	3.51502	3.51502	4.62463					2.25	4.49969	2.25	2.25	3
	3.51502	8.20903	3.51502	6.08698	4.73191					3.51502	8.33476	8.14768	7.10429	7.24459					3.51502	5.60206	3.51502	3.51502	3.51502					2.25	5.25042	2.25	3.74974	2.25
	3.51502	6.51742	3.51502	5.83693	3.51502					3.51502	9.49969	5.74974	6.17747	3.51502					3.51502	3.51502	3.51502	3.51502	3.51502					2.25	4.49969	2.25	3.49969	2.25
	Figure 2E	Brain viral titers in orogastric inoculated C57BL/6J mice								Figure 2F	Lung viral titers in orogastric inoculated C57BL/6J mice								Figure 2G	Liver viral titers in orogastric inoculated C57BL/6J mice								Figure 2H	Blood viral titers in orogastric inoculated C57BL/6J mice
	Mock	Bovine	Mink	Mountain Lion	VN1203					Mock	Bovine	Mink	Mountain Lion	VN1203					Mock	Bovine	Mink	Mountain Lion	VN1203					Mock	Bovine	Mink	Mountain Lion	VN1203
	3.51502	7.59721	3.51502	3.51502	3.82759					3.51502	8.16995	3.51502	5.38801	8.49969					3.51502	5.4785	3.51502	3.51502	3.32614					2.25	5.74974	2.25	3.49969	2.25
	3.51502	9.20377	3.86622	4.30103	3.45108					3.51502	7.77541	4.94939	7.24459	7.49485					3.51502	6.43751	3.51502	4.48685	4.79924					2.25	5.49969	2.25	2.25042	2.25
	3.51502	6.85623	4.8143	3.51502	3.84647					3.51502	7.83693	8.31837	6.73191	5.87021					3.51502	6.42434	3.51502	3.51502	3.51502					2.25	5.49969	4.49969	2.25	2.25
	3.51502	7.19343	4.08471	3.51502	3.51502					3.51502	7.79212	6.74974	7.13648	3.51502					3.51502	5.70834	3.51502	3.51502	3.51502					2.25	6.25042	2.25	2.25	2.25

## Sheet: Figure 5
Figure 5	Brain cytokine expression following HPAI A(H5N1) infection.
	Figure 5A	IL-1α		Figure 5B	IL-1β		Figure 5C	GM-CSF		Figure 5D	RANTES		Figure 5E	IFN-γ		Figure 5F	MCP-1		Figure 5G	MIP-1β		Figure 5H	TNF-α
	Mock	0.537072		Mock	1.52534		Mock	3.10133		Mock	1.22369		Mock	0.505043		Mock	2.1166		Mock	1.85067		Mock	1.99954
	Mock	0.688465		Mock	1.61887		Mock	3.00672		Mock	1.3675		Mock	0.63445		Mock	2.34569		Mock	1.92279		Mock	2.17991
	Mock	0.537072		Mock	1.69391		Mock	3.23717		Mock	1.26975		Mock	0.672791		Mock	2.33184		Mock	1.93092		Mock	2.13988
	Mock	0.537072		Mock	1.68238		Mock	3.06108		Mock	1.1088		Mock	0.699321		Mock	2.14721		Mock	1.98351		Mock	2.15366
	Bovine	2.59461		Bovine	2.16554		Bovine	3.10133		Bovine	2.92012		Bovine	2.84161		Bovine	3.46096		Bovine	3.34321		Bovine	2.74068
	Bovine	2.57164		Bovine	2.60492		Bovine	3.00672		Bovine	3.16688		Bovine	3.08088		Bovine	3.59146		Bovine	3.41698		Bovine	3.16592
	Bovine	2.8451		Bovine	2.58883		Bovine	3.23717		Bovine	4.56241		Bovine	3.01242		Bovine	5.26497		Bovine	4.68325		Bovine	3.30771
	Bovine	2.71377		Bovine	2.39387		Bovine	3.06108		Bovine	3.11238		Bovine	2.57365		Bovine	3.69061		Bovine	3.74842		Bovine	3.0787
	Mink	2.21201		Mink	2.0935		Mink	2.78378		Mink	2.73239		Mink	2.74446		Mink	3.43792		Mink	3.14566		Mink	2.93603
	Mink	2.20855		Mink	2.21846		Mink	2.88632		Mink	2.7393		Mink	2.78945		Mink	3.40161		Mink	3.15425		Mink	3.02781
	Mink	2.36001		Mink	2.35271		Mink	2.81509		Mink	2.77445		Mink	2.83931		Mink	3.36255		Mink	3.15875		Mink	2.72739
	Mink	2.10514		Mink	2.01072		Mink	2.74002		Mink	2.58888		Mink	2.73683		Mink	3.33037		Mink	2.99026		Mink	2.71736
	Mountain lion	2.10713		Mountain lion	2.06517		Mountain lion	2.46912		Mountain lion	2.49452		Mountain lion	2.72719		Mountain lion	3.13396		Mountain lion	2.87747		Mountain lion	2.63154
	Mountain lion	2.50666		Mountain lion	2.21455		Mountain lion	2.96326		Mountain lion	2.94749		Mountain lion	3.01992		Mountain lion	3.50193		Mountain lion	3.17213		Mountain lion	3.07178
	Mountain lion	2.2271		Mountain lion	2.16504		Mountain lion	2.7618		Mountain lion	2.61645		Mountain lion	2.68294		Mountain lion	3.30285		Mountain lion	3.01198		Mountain lion	2.66901
	Mountain lion	2.36173		Mountain lion	2.34839		Mountain lion	2.78949		Mountain lion	2.7257		Mountain lion	2.81		Mountain lion	3.34277		Mountain lion	3.14862		Mountain lion	2.81883
	Vietnam	2.18184		Vietnam	2.05077		Vietnam	2.6445		Vietnam	2.89542		Vietnam	2.77066		Vietnam	3.35933		Vietnam	3.07899		Vietnam	2.8603
	Vietnam	2.14874		Vietnam	1.91959		Vietnam	2.74939		Vietnam	2.80186		Vietnam	2.70757		Vietnam	3.25166		Vietnam	3.21428		Vietnam	2.86181
	Vietnam	2.15878		Vietnam	1.93986		Vietnam	2.42802		Vietnam	2.61424		Vietnam	2.57998		Vietnam	3.21173		Vietnam	3.14565		Vietnam	2.67511
	Vietnam	2.00839		Vietnam	1.89304		Vietnam	2.70653		Vietnam	2.46386		Vietnam	2.55468		Vietnam	3.14442		Vietnam	2.75634		Vietnam	2.60667

## Sheet: Figure 6
	Figure 6A	LD50 determination: BALB/c mice survival data					Figure 6B	LD50 determination: C57BL/6J mice survival data					Figure 6C	BALB/c and C57BL/6J mice weight change
	Days post-inoculation	100.1TCID50	100TCID50	101TCID50	102TCID50		Days post-inoculation	100.1TCID50	100TCID50	101TCID50	102TCID50		Days post-inoculation	C57B6/J						BALB/C
	5	1					21	0					0	100	100	100	100	100	100	100	100	100	100	100	100
	21	0					21	0					1	103.431	101.562	101.961	103.468	102.66	102.381	102.586	102.183	105.045	100.543	102.841	100.546
	21	0					21	0					2	101.471	103.125	100.98	102.312	103.723	102.381	103.017	101.747	104.054	104.891	102.273	100
	21	0					21	0					3	95.098	98.9583	95.5882	97.1098	97.8723	97.0238	100.431	93.4498	97.2973	91.3043	91.4773	91.2568
	5		1				21		0				4	84.8039	91.1458	85.7843	88.4393	99.4681	89.2857	87.931	85.1528	88.7387
	21		0				21		0				5	77.9412	82.2917	80.3922		96.8085
	4		1				21		0				6					88.2979
	4		1				21		0				7					87.234
	11			1			5			1			8
	4			1			5			1			9
	5			1			5			1			10
	21			0			5			1			11
	4				1		5				1		12
	4				1		5				1		13
	7				1		5				1		14
	4				1		5				1		15
													16
													17
													18
													19
													20
													21
													22
													23
													24
													25
													26
													27
													28
	Figure 6D	BALB/c and C57BL/6J mice survival
	Days post-inoculation	C57BL/6J	BALB/C
	5	1
	5	1
	5	1
	5	1
	7	1
	5	1
	5		1
	5		1
	5		1
	4		1
	4		1
	4		1
	Figure 6E	Blood viral titers
	Days post-inoculation	Mock						C57B6/J						BALB/C
	Day 2	3.25042	3.25042	3.25042	3.25042	3.25042	3.25042	3.25042	3.25042	3.25042	3.25042	3.25042	3.25042	4.49969	3.25042	3.25042	3.25042	3.49969	3.49969
	Day 4	3.25042	3.25042	3.25042	3.25042	3.25042	3.25042	3.25042	4.49969	4.49969	5.25042	4.49969	5.74974	6.49969	6.25042	6.49969	6.74974	6	3.25042
	Figure 6F	Lung viral titers
	Days post-inoculation	Mock						C57B6/J						BALB/C
	Day 2	3.7	3.7	3.7	3.7	3.7	3.7	3.7	6.74974	7.49969	7.49969	9	9	12	3.7	6.49969	3.7	8.74974	6.74974
	Day 4	3.7	3.7	3.7	3.7	3.7	3.7	3.7	8.25042	8.49969	9.49969	11.3997	11.8976	12.4997	12.4997	12.4997	12.4997	12.4997	7.25042
	Figure 6G	Liver viral titers
	Days post-inoculation	Mock						C57B6/J						BALB/C
	Day 2	3.7	3.7	3.7	3.7	3.7	3.7	3.7	3.7	3.7	3.7	3.7	3.7	4.57365	3.7	3.69351	3.99454	3.99454	3.8869
	Day 4	3.7	3.7	3.7	3.7	3.7	3.7	3.7	6.74974	5.42752	6.49969	5.54544	6.05253	6.74974	6.7733	6.34733	6.74974	6.60697	4.45829
	Figure 6H	Brain viral titers
	Days post-inoculation	Mock						C57B6/J						BALB/C
	Day 2	3.7	3.7	3.7	3.7	3.7	3.7	3.7	4.5966	3.7	3.69351	3.7	3.7	3.99454	3.65936	3.70035	3.95562	3.66718	3.99386
	Day 4	3.7	3.7	3.7	3.7	3.7	3.7	3.7	7.74974	6.49455	8.9282	8.17747	10.4559	10	8.20903	9.25042	8.95562	10.6189	5.44871

## Sheet: Supplementary Figure 2 
	Supplementary Figure 2A	IL-1α		Supplementary Figure 2B	IL-1β		Supplementary Figure 2C	GM-CSF		Supplementary Figure 2D	RANTES
	Mock	-0.319807		Mock	0.418776		Mock	1.76557		Mock	-0.215986
	Mock	0.688465		Mock	1.42483		Mock	1.93484		Mock	1.15925
	Mock	-0.319807		Mock	0.52516		Mock	2.15356		Mock	0.0694948
	Mock	0.297653		Mock	1.00914		Mock	1.33281		Mock	0.700101
	Bovine	2.6721		Bovine	2.42108		Bovine	3.06308		Bovine	3.81774
	Bovine	2.37664		Bovine	2.15761		Bovine	2.77111		Bovine	4.11072
	Bovine	3.11484		Bovine	2.91006		Bovine	3.07873		Bovine	3.60162
	Bovine	2.61357		Bovine	2.49754		Bovine	3.08794		Bovine	3.6459
	Mink	2.711		Mink	2.85953		Mink	3.07527		Mink	4.77344
	Mink	2.7337		Mink	2.65891		Mink	3.12164		Mink	4.34328
	Mink	2.44203		Mink	2.43594		Mink	2.9231		Mink	3.93896
	Mink	2.71075		Mink	2.61935		Mink	3.20361		Mink	3.88676
	Mountain lion	2.34012		Mountain lion	2.37683		Mountain lion	2.9101		Mountain lion	4.14147
	Mountain lion	2.68893		Mountain lion	2.50321		Mountain lion	3.13909		Mountain lion	4.29017
	Mountain lion	2.49765		Mountain lion	2.40532		Mountain lion	2.9426		Mountain lion	4.52793
	Mountain lion	2.48235		Mountain lion	2.31015		Mountain lion	3.02506		Mountain lion	3.99772
	Vietnam	2.70684		Vietnam	2.20101		Vietnam	2.77774		Vietnam	3.69063
	Vietnam	2.98342		Vietnam	2.49983		Vietnam	2.87634		Vietnam	4.42759
	Vietnam	3.24777		Vietnam	2.69038		Vietnam	3.11394		Vietnam	4.33613
	Vietnam	3.0187		Vietnam	2.48382		Vietnam	3.01522		Vietnam	4.17243
	Supplementary Figure 2E	IFN-γ		Supplementary Figure 2F	MCP-1		Supplementary Figure 2G	MIP-1β		Supplementary Figure 2H	TNF-α
	Mock	-0.580031		Mock	2.21648		Mock	0.946383		Mock	1.12567
	Mock	-0.0684563		Mock	1.51405		Mock	1.35722		Mock	1.83229
	Mock	0.0332341		Mock	1.75203		Mock	1.76183		Mock	1.26287
	Mock	0.0332341		Mock	1.21929		Mock	1.70828		Mock	1.40887
	Bovine	2.90849		Bovine	4.24389		Bovine	3.8527		Bovine	2.74036
	Bovine	2.48506		Bovine	5.0366		Bovine	4.57116		Bovine	2.93925
	Bovine	3.68818		Bovine	4.12666		Bovine	3.89082		Bovine	4.35608
	Bovine	2.7309		Bovine	4.37023		Bovine	4.04361		Bovine	3.10997
	Mink	3.162		Mink	5.02295		Mink	4.88279		Mink	3.3834
	Mink	3.00094		Mink	4.60652		Mink	4.46825		Mink	3.36731
	Mink	2.6976		Mink	5.1289		Mink	4.56629		Mink	3.18949
	Mink	3.10316		Mink	3.97376		Mink	3.71183		Mink	3.1959
	Mountain lion	2.59978		Mountain lion	4.97558		Mountain lion	4.46061		Mountain lion	2.99482
	Mountain lion	2.84709		Mountain lion	4.3016		Mountain lion	4.08547		Mountain lion	2.96074
	Mountain lion	2.6313		Mountain lion	5.03164		Mountain lion	4.5987		Mountain lion	3.05014
	Mountain lion	2.58937		Mountain lion	5.00596		Mountain lion	4.41812		Mountain lion	2.88939
	Vietnam	2.40945		Vietnam	4.43318		Vietnam	4.11573		Vietnam	3.0575
	Vietnam	2.75523		Vietnam	4.81756		Vietnam	4.60709		Vietnam	3.5178
	Vietnam	3.15041		Vietnam	5.15286		Vietnam	4.79808		Vietnam	3.80882
	Vietnam	2.55186		Vietnam	4.67338		Vietnam	4.30814		Vietnam	3.06421

## Sheet: Supplementary Figure 3
	Supplementary Figure 3A	IL-1α		Supplementary Figure 3B	IL-1β		Supplementary Figure 3C	GM-CSF		Supplementary Figure 3D	RANTES
	Mock	0.537072		Mock	0.418776		Mock	1.33281		Mock	1.26287
	Mock	0.537072		Mock	1.42483		Mock	1.76557		Mock	1.40887
	Mock	0.297653		Mock	0.52516		Mock	1.93484		Mock	1.60187
	Mock	0.537072		Mock	1.00914		Mock	2.15356		Mock	1.15925
	Bovine	2.19665		Bovine	2.00912		Bovine	2.69976		Bovine	3.52347
	Bovine	2.40451		Bovine	2.21096		Bovine	2.84005		Bovine	4.12839
	Bovine	2.66648		Bovine	2.04178		Bovine	2.66509		Bovine	4.22931
	Bovine	2.60788		Bovine	2.38021		Bovine	2.92387		Bovine	4.56385
	Mink	2.73134		Mink	2.58864		Mink	3.20412		Mink	3.85166
	Mink	2.55291		Mink	2.49582		Mink	3.0944		Mink	4.34575
	Mink	2.43413		Mink	2.34649		Mink	2.94533		Mink	4.47465
	Mink	2.99515		Mink	2.9297		Mink	3.44108		Mink	4.16807
	Mountain lion	2.52109		Mountain lion	2.39043		Mountain lion	2.87465		Mountain lion	4.27385
	Mountain lion	2.28764		Mountain lion	2.26211		Mountain lion	2.80679		Mountain lion	3.86096
	Mountain lion	2.52984		Mountain lion	2.33784		Mountain lion	2.83691		Mountain lion	4.32179
	Mountain lion	2.44091		Mountain lion	2.32056		Mountain lion	2.94042		Mountain lion	3.79173
	Vietnam	2.51365		Vietnam	2.23871		Vietnam	2.87565		Vietnam	3.71539
	Vietnam	2.07665		Vietnam	1.76534		Vietnam	2.49347		Vietnam	3.2646
	Vietnam	2.68904		Vietnam	2.1659		Vietnam	2.84334		Vietnam	3.76396
	Vietnam	2.79786		Vietnam	2.54407		Vietnam	3.14878		Vietnam	3.92971
	Supplementary Figure 3E	IFN-γ		Supplementary Figure 3F	MCP-1		Supplementary Figure 3G	MIP-1β		Supplementary Figure 3H	TNF-α
	Mock	-0.580031		Mock	2.21648		Mock	0.700101		Mock	1.83229
	Mock	-0.0684563		Mock	1.51405		Mock	1.33298		Mock	2.07152
	Mock	0.0332341		Mock	1.75203		Mock	1.26099		Mock	1.96895
	Mock	0.393813		Mock	2.58891		Mock	1.35722		Mock	2.04597
	Bovine	2.41371		Bovine	4.72166		Bovine	3.81774		Bovine	2.68165
	Bovine	2.6257		Bovine	5.06509		Bovine	4.11072		Bovine	3.05841
	Bovine	2.46136		Bovine	5.17547		Bovine	3.60162		Bovine	3.12685
	Bovine	2.64895		Bovine	5.40832		Bovine	3.6459		Bovine	3.22855
	Mink	2.96008		Mink	3.89977		Mink	4.77344		Mink	3.1796
	Mink	2.91487		Mink	3.94221		Mink	4.34328		Mink	3.12372
	Mink	2.62485		Mink	5.31137		Mink	3.93896		Mink	3.25172
	Mink	3.33389		Mink	4.17957		Mink	3.88676		Mink	3.51976
	Mountain lion	2.73654		Mountain lion	4.93013		Mountain lion	4.14147		Mountain lion	3.00355
	Mountain lion	2.48506		Mountain lion	4.74792		Mountain lion	4.29017		Mountain lion	2.9252
	Mountain lion	2.70318		Mountain lion	3.82732		Mountain lion	4.52793		Mountain lion	2.81684
	Mountain lion	2.67357		Mountain lion	3.80579		Mountain lion	3.99772		Mountain lion	3.01528
	Vietnam	2.50901		Vietnam	3.78872		Vietnam	3.69063		Vietnam	2.66257
	Vietnam	1.90309		Vietnam	3.99059		Vietnam	4.42759		Vietnam	2.28193
	Vietnam	2.44513		Vietnam	4.47553		Vietnam	4.33613		Vietnam	2.69
	Vietnam	2.63094		Vietnam	4.52179		Vietnam	4.17243		Vietnam	3.05404

## Sheet: Supplementary Figure 4
	Supplementary Figure 4A	IL-1α		Supplementary Figure 4B	IL-1β		Supplementary Figure 4C	GM-CSF		Supplementary Figure 4D	RANTES
	Mock	0.537072		Mock	1.52534		Mock	2.19679		Mock	1.22369
	Mock	0.688465		Mock	1.61887		Mock	2.2885		Mock	1.3675
	Mock	0.537072		Mock	1.69391		Mock	2.35863		Mock	1.26975
	Mock	0.537072		Mock	1.68238		Mock	2.27846		Mock	1.1088
	Bovine	1.45196		Bovine	2.14603		Bovine	2.90177		Bovine	2.68549
	Bovine	1.59849		Bovine	2.27651		Bovine	3.70976		Bovine	2.71092
	Bovine	2.06285		Bovine	2.38846		Bovine	4.10329		Bovine	2.77483
	Bovine	1.54482		Bovine	2.11023		Bovine	3.7605		Bovine	2.69598
	Mink	2.10115		Mink	2.05604		Mink	2.59504		Mink	2.67099
	Mink	2.26767		Mink	2.26402		Mink	2.72033		Mink	2.3932
	Mink	2.41787		Mink	2.38178		Mink	2.97573		Mink	2.9927
	Mink	2.32713		Mink	2.28384		Mink	2.91413		Mink	3.08743
	Mountain lion	2.13904		Mountain lion	2.12883		Mountain lion	2.71153		Mountain lion	3.79041
	Mountain lion	1.83478		Mountain lion	1.79638		Mountain lion	2.27859		Mountain lion	3.91974
	Mountain lion	2.44243		Mountain lion	2.38076		Mountain lion	3.01968		Mountain lion	4.66457
	Mountain lion	2.68395		Mountain lion	2.44404		Mountain lion	3.29962		Mountain lion	4.15301
	Vietnam	2.05488		Vietnam	2.42143		Vietnam	4.04557		Vietnam	4.08552
	Vietnam	1.86642		Vietnam	2.32036		Vietnam	4.08867		Vietnam	4.20878
	Vietnam	2.6198		Vietnam	2.84752		Vietnam	4.74778		Vietnam	4.37299
	Vietnam	2.16177		Vietnam	2.69181		Vietnam	4.95007		Vietnam	4.11636
	Supplementary Figure 4E	IFN-γ		Supplementary Figure 4F	MCP-1		Supplementary Figure 4G	MIP-1β		Supplementary Figure 4H	Eotaxin
	Mock	0.505043		Mock	2.1166		Mock	1.85067		Mock	2.07748
	Mock	0.63445		Mock	2.34569		Mock	1.92279		Mock	2.28886
	Mock	0.672791		Mock	2.33184		Mock	1.93092		Mock	2.1608
	Mock	0.699321		Mock	2.14721		Mock	1.98351		Mock	2.12518
	Bovine	1.92708		Bovine	4.47833		Bovine	2.78422		Bovine	3.5732
	Bovine	1.91395		Bovine	4.65971		Bovine	3.54424		Bovine	4.15318
	Bovine	2.01837		Bovine	4.41173		Bovine	3.78709		Bovine	4.10812
	Bovine	1.77485		Bovine	4.40365		Bovine	3.16698		Bovine	3.75961
	Mink	2.71946		Mink	3.11639		Mink	3.01735		Mink	2.56975
	Mink	2.72497		Mink	3.23016		Mink	3.08571		Mink	2.56804
	Mink	2.87795		Mink	3.55806		Mink	3.24957		Mink	2.82111
	Mink	2.8254		Mink	3.29686		Mink	3.14917		Mink	2.57756
	Mountain lion	2.71466		Mountain lion	3.30089		Mountain lion	2.93631		Mountain lion	2.80889
	Mountain lion	2.4694		Mountain lion	2.91211		Mountain lion	2.7662		Mountain lion	2.73588
	Mountain lion	3.01475		Mountain lion	3.59459		Mountain lion	3.31983		Mountain lion	3.10308
	Mountain lion	3.07573		Mountain lion	3.8496		Mountain lion	3.39252		Mountain lion	2.94399
	Vietnam	2.10449		Vietnam	5.07861		Vietnam	3.43817		Vietnam	4.03809
	Vietnam	1.66286		Vietnam	4.58417		Vietnam	3.5626		Vietnam	3.91787
	Vietnam	2.42835		Vietnam	5.4769		Vietnam	3.96209		Vietnam	4.58566
	Vietnam	2.27482		Vietnam	4.9288		Vietnam	3.73079		Vietnam	4.25686

## Sheet: Supplementary Figure 5
	Supplementary Figure 5A	Weight loss following intranasal inoculation
	Days post-inoculation	Bovine						Mink						Mountain Lion						VN1203
	0	100	100	100	100	100	100	100	100	100	100	100	100	100	100	100	100	100	100	100	100	100	100	100	100
	1	96.6949	90.3802	100.857	98.883	97.3148	97.165	100.339	97.7253	100.388	104.365	104.822	103.21	102.662	102.885	104.59	98.3674	102.216	101.748	101.944	101.466	101.719	101.676	102.944	97.9904
	2	90.2542	78.8973	92.0408	93.7766	92.3611	93.8144	93.0085	96.4378	92.7586	96.2437	95.8883	92.716	96.9962	92.2134	97.9508	93.5204	95.7732	94.8058	91.6667	92.1804	92.6562	90.2235	98.6802	92.4402
	3	86.2288	73.9924	87.9184	87.6596	88.5185	88.9175	84.1525	97.2961	83.9655	84.8731	86.599	83.1482	87.4525	85.7708	88.6475	85.8674	87.3711	85.534	84.5635	87.2556	87.6562	81.3408	89.1371	82.488
	4							78.7288	98.7983	75.7759	78.6802	79.9492	77.4074	80.5703		83.3607	78.8265	80.9278	77.8155	79.3651	81.2782	81.0547	75.6983	86.4975	76.6986
	5							74.4915	102.06	71.7241	72.8934	73.0965	71.7901	73.9924		74.1393	70	74.1753	69.1748	74.127	78.8722	78.0859		79.2386	71.2919
	6							71.8644	100.558		69.8985	69.1878	66.2346	65.1711		68.7295			64.6602	69.0079	71.5413	71.4844		69.8985
	7							67.5424	99.5279		67.1574
	8							65.2119	98.0687
	9								96.9099
	10								100.858
	11								100.987
	12								101.631
	13								103.047
	14								104.034
	15								103.605
	16								101.803
	17								100.429
	18								104.506
	19								104.893
	20								106.137
	21								107.21
	22								107.725
	23								107.725
	24								108.155
	25								109.871
	26								107.725
	27								107.296
	28								107.296
	Supplementary Figure 5B	Weight loss following orogastric inoculation
	Days post-infection	Bovine						Mink						Mountain Lion						VN1203
	0	100	100	100	100	100	100	100	100	100	100	100	100	100	100	100	100	100	100	100	100	100	100	100	100
	1	99.3061	102.415	101.219	100.052	98.7065	99.7436	100.511	101.579	99.5798	101.592	100.516	100.652	107.475	102.273	106.473	94.4221	99.2079	97.5247	103.004	101.44	101.319	98.5641	102.344	105.947
	2	93.7143	91.7373	96.7227	93.7824	91.4925	88.6154	100.638	101.097	95.2521	102.786	100.67	100.815	101.188	100.591	97.1498	94.6734	99.2574	94.604	103.09	95.144	93.3617	90.9744	102.292	95.5263
	3	82.8163	83.6441	85	85.4922	83.8806		100.17	91.7105	88.8655	92.0896	92.5773	91.6848	93.2673	92.2273	89.7101	92.3116	94.6535	85.8416	101.931	89.4239	86.8936	83.1795	99.2188	90.6842
	4	81.3061		77.9832	79.5855	80.9453		98.8085	87.0175	83.1092	83.9304	81.8041	84.8913	87.8218	86.1364	85.9903	98.7437	88.9604	85.4951	100.429	81.893	79.5745	74.9744	80.4167	100.632
	5	67.3469						101.064	85.3947	78.5714	83.2338	76.3918	75.7065	82.7723	81.4091	78.6957	90.5025	88.5644	80.7921	99.5279	75.7202		69.0256	91.0938	85.1579
	6							102.043	82.5877	74.5378	79.4527	72.5258	71.3043		74.5909		95.0251	79.4059	73.6139	102.318	70.6173			69.4792	88.579
	7							100.128	75.5263		70.4975	68.1959					95.0251	71.8317		99.1846	63.3745				77
	8							100.425	70.4825		66.2687						94.4724	71.3366		100.901					75.9474
	9							101.191	73.3333								94.8744			98.2403
	10							102.979	71.4912								96.9849			91.8455
	11							101.745	70.921								94.6734			83.9485
	12							104.06	76.6228								97.4874			79.3133
	13							105.404	80								98.7437			82.2318
	14							104.511	82.1491								98.392			80.6009
	15							104.638	83.2895								107.487			80.5579
	16							105.192	86.1403								98.4925			86.4807
	17							105.362	85.8333								96.9347			86.6094
	18							106.383	85.5702								98.1407			82.0601
	19							106.894	87.1053								98.2915			75.794
	20							108.425	89.0351								99.196			79.7854
	21							110.043	90.2632								98.995			84.4635
	22							109.787	91.6667								100.502			77.6824
	23							110.638	93.421								101.507			74.6781
	24							110.638	92.1053								101.507			69.5279
	25							112.17	93.8597								104.02			69.5279
	26							114.468	96.9298								105.528			67.382
	27							114.468	96.9298								105.528			67.382
	28							114.043	97.807								103.015			63.0901
	Supplementary Figure 5C	Survival following intranasal inoculation
		Bovine	Mink	Mountain Lion	VN1203
	3	1
	3	1
	3	1
	3	1
	3	1
	3	1
	9		1
	28		0
	6		1
	8		1
	7		1
	6		1
	7			1
	4			1
	7			1
	7			1
	6			1
	6			1
	7				1
	6				1
	7				1
	5				1
	7				1
	6				1
	Supplementary Figure 5D	Survival following orogastric inoculation
		Bovine	Mink	Mountain Lion	VN1203
	5	1
	4	1
	5	1
	5	1
	5	1
	3	1
	28		0
	28		0
	7		1
	9		1
	8		1
	7		1
	6			1
	7			1
	6			1
	28			0
	8			1
	7			1
	28				0
	8				1
	5				1
	6				1
	7				1
	8				1

## Sheet: Supplementary Figure 6
	Supplementary Figure 6A	Brain viral titers in intranasal inoculated mice					Supplementary Figure 6B	Lung viral titers in intranasal inoculated mice					Supplementary Figure 6C	Liver viral titers in intranasal inoculated mice					Supplementary Figure 6D	Blood viral titers in intranasal inoculated mice
	Mock	Bovine	Mink	Mountain Lion	VN1203		Mock	Bovine	Mink	Mountain Lion	VN1203		Mock	Bovine	Mink	Mountain Lion	VN1203		Mock	Bovine	Mink	Mountain Lion	VN1203
	3.51502	3.93148	3.51502	3.51502	3.51502		3.51502	3.51502	8.09691	9.92082	9.49658		3.51502	3.51502	3.51502	4.70035	3.66718		2.25	2.25	2.25	2.25	2.25
	3.51502	3.50223	5.00833		3.70035		3.51502	6.67056	11.4997		8.09691		3.51502	3.76729	3.51502		3.51502		2.25	4.49969	4.49969	N/A	3.49969
	3.51502	4.60697	3.51502	3.51502	3.51502		3.51502	7.17124	11.0458	8.19866	11.5454		3.51502	3.51502	3.51502	4.70035	3.51502		2.25	4.49969	2.25	2.25	N/A
	3.51502	4.9199	3.51502	3.51502	3.69351		3.51502	12.0226	11.3857	6.45829	11.7215		3.51502	3.99454	3.51502	3.70035	3.52656		2.25	5.74974	N/A	4.49969	N/A
	Supplementary Figure 6E	Brain viral titers in orogastric inoculated mice					Supplementary Figure 6F	Lung viral titers in orogastric inoculated mice					Supplementary Figure 6G	Liver viral titers in orogastric inoculated mice					Supplementary Figure 6H	Blood viral titers in orogastric inoculated mice
	Mock	Bovine	Mink	Mountain Lion	VN1203		Mock	Bovine	Mink	Mountain Lion	VN1203		Mock	Bovine	Mink	Mountain Lion	VN1203		Mock	Bovine	Mink	Mountain Lion	VN1203
	3.51502	4.02257	3.51502	4.30258	3.51502		3.51502	11.0847	10.9682	11.3857	9.67778		3.51502	3.62463	3.51502	4.68677	3.6132		2.25	4.49969	3	4.74974	2.25
	3.51502	4.05253	3.93148	4.09652	4.15867		3.51502	8.80072	11.1987	11.3236	4.57364		3.51502	3.7515	3.64235	3.5966	3.51502		2.25	4.49969	5.74974	2.25	4.74974
	3.51502	3.66718	3.80072	4.99454	3.51502		3.51502	6.74974	11.0373	11.1987	8.38574		3.51502	4.80949	3.76729	3.51502	3.63045		2.25	4.49969	N/A	2.25	2.25
	3.51502	3.93148	4.03373	5.16749	3.51502		3.51502	11.5966	11.4997	11.2692	11.5966		3.51502	3.51502	3.50846	3.51502	3.51502		2.25	4.49969	N/A	N/A	3.49969
Key
N/A	Sample not available

## Sheet: Supplementary Figure 7
	Supplementary Figure 7A	IL-1α		Supplementary Figure 7B	IL-1β		Supplementary Figure 7C	GM-CSF		Supplementary Figure 7D	RANTES
	Mock	0.537072		Mock	1.52534		Mock	2.20991		Mock	1.45471
	Mock	0.688465		Mock	1.64556		Mock	2.23455		Mock	0.892242
	Mock	0.537072		Mock	1.69391		Mock	2.32561		Mock	1.32194
	Mock	0.799434		Mock	1.64556		Mock	2.29822		Mock	1.05006
	Bovine	3.45045		Bovine	2.05428		Bovine	3.12063		Bovine	2.27861
	Bovine	2.64926		Bovine	2.30477		Bovine	3.29317		Bovine	2.71434
	Bovine	3.27466		Bovine	2.39277		Bovine	4.18858		Bovine	3.46924
	Bovine	3.36693		Bovine	2.73284		Bovine	3.84393		Bovine	3.11606
	Mink	3.13988		Mink	2.70091		Mink	4.94438		Mink	4.30762
	Mink	3.33041		Mink	3.02778		Mink	5.25386		Mink	4.72421
	Mink	3.17143		Mink	2.95495		Mink	5.23656		Mink	4.36301
	Mink	2.94448		Mink	2.55447		Mink	4.3581		Mink	3.99155
	Mountain lion	1.58683		Mountain lion	2.15119		Mountain lion	2.9331		Mountain lion	2.59761
	Mountain lion	1.80505		Mountain lion	2.36838		Mountain lion	4.06041		Mountain lion	3.38457
	Mountain lion	2.08184		Mountain lion	2.63061		Mountain lion	4.34572		Mountain lion	3.77791
	Vietnam	2.15377		Vietnam	2.83427		Vietnam	4.88879		Vietnam	4.1016
	Vietnam	2.27194		Vietnam	2.72223		Vietnam	4.54761		Vietnam	4.40359
	Vietnam	1.56265		Vietnam	2.33583		Vietnam	3.4935		Vietnam	2.73553
	Vietnam	1.47849		Vietnam	2.04285		Vietnam	3.95254		Vietnam	2.92012
	Supplementary Figure 7E	IFN-γ		Supplementary Figure 7F	MCP-1		Supplementary Figure 7G	MIP-1β		Supplementary Figure 7H	Eotaxin
	Mock	0.892242		Mock	2.17544		Mock	1.74913		Mock	2.13449
	Mock	0.892242		Mock	2.0901		Mock	1.76183		Mock	1.99271
	Mock	0.892242		Mock	2.37816		Mock	1.87932		Mock	2.26207
	Mock	0.892242		Mock	2.23538		Mock	1.81971		Mock	2.14054
	Bovine	1.85432		Bovine	4.37657		Bovine	2.52497		Bovine	3.16705
	Bovine	2.0923		Bovine	4.59589		Bovine	2.79965		Bovine	3.63248
	Bovine	2.13772		Bovine	4.04717		Bovine	3.22131		Bovine	3.67467
	Bovine	2.53523		Bovine	4.9166		Bovine	3.21343		Bovine	4.15254
	Mink	2.22809		Mink	4.86061		Mink	4.25939		Mink	4.37805
	Mink	2.64411		Mink	5.44786		Mink	4.35058		Mink	4.78719
	Mink	2.51808		Mink	5.06676		Mink	4.00359		Mink	4.3273
	Mink	2.26281		Mink	4.60221		Mink	3.46287		Mink	4.15525
	Mountain lion	1.95123		Mountain lion	4.34657		Mountain lion	2.5524		Mountain lion	3.19441
	Mountain lion	2.04319		Mountain lion	4.47669		Mountain lion	3.31808		Mountain lion	3.75774
	Mountain lion	2.3336		Mountain lion	4.64392		Mountain lion	3.62729		Mountain lion	4.33336
	Vietnam	2.2389		Vietnam	5.18361		Vietnam	3.95263		Vietnam	4.35172
	Vietnam	2.17984		Vietnam	5.07518		Vietnam	4.76147		Vietnam	4.48506
	Vietnam	2.11995		Vietnam	4.36243		Vietnam	2.75298		Vietnam	3.04722
	Vietnam	1.75904		Vietnam	4.50093		Vietnam	2.66255		Vietnam	3.39464

[truncated: 4 more sheets: Supplementary Figure 8, Supplementary Figure 9, Supplementary Figure 10, Supplementary Figure 11]
